# Supplementary material for: Highly Stable Pickering Emulsions with Xylan Hydrate Nanocrystals
Source: Nanomaterials (Basel). 2021 Sep 29;11(10):2558. doi: 10.3390/nano11102558 (PMC8537821; doi:10.3390/nano11102558)
Supplement: Supplementary file 1 [file nanomaterials-11-02558-s001.zip]

Archive with 1 entries (1 files):
- nanomaterials-1381152-supplementary.pdf
